# Supplementary material for: Internally Symmetrical Stwintrons and Related Canonical Introns in Hypoxylaceae Species
Source: J Fungi (Basel). 2021 Aug 29;7(9):710. doi: 10.3390/jof7090710 (PMC8469720; doi:10.3390/jof7090710)
Supplement: Supplementary file 1 [file jof-07-00710-s001.zip]

Archive with 2 entries (2 files):
- Supplementary_material_20210825.pdf
- Suppl-table-S1_4-sheets_v21_Jun2021_Title-linesA.xlsx
