# Supplementary material for: Internally Symmetrical Stwintrons and Related Canonical Introns in Hypoxylaceae Species
Source: J Fungi (Basel). 2021 Aug 29;7(9):710. doi: 10.3390/jof7090710 (PMC8469720; doi:10.3390/jof7090710)
Supplement: Supplementary file 1 [file jof-07-00710-s001.zip › Suppl-table-S1_4-sheets_v21_Jun2021_Title-linesA.xlsx]

## Sheet: CO27-5
Supplementary Table S1. Identifiers, localisation, statistics and other information concerning sister stwintrons and cropped sister introns in Hypoxylon sp. CO27-5 and other species of Hypoxylaceae (4 sheets), including SRA evidence of their existence and GenBank Accession Numbers for the RT-PCR sequences experimentally determined (cDNA of mRNA - complete cds & cDNA of the splicing intermediate o…
Further including: sister (stw)intron occurrence across the genera Hypoxylon, Annulohypoxylon and Daldinia; Further including: coding sequence (cds) identifiers, intron positions and length and predicted function of the protein product of the genes carrying one or two sister (stw)introns.
The nucleotide sequences of all the sister (stw)introns identified in fungi of the Hypoxylaceae family are given in supplementary text documents S1 to S4 (Supplementary Material online). Abbreviation: splinter, splicing intermediate of a [D1,2] stwintron. abbreviation: splinter, splicing intermediate of a [D1,2] stwintron
name	contig(s)	coordinates	scaffold (NCBI)	length (nt)	length internal	length external	phase	[A2,3]	% A/T	palindrome (10 nt)	SRA splinter	Accession no. splinter	5' exon (last 15 nt)	3' exon (first 15 nt)	SRA (stw)intron	Accession no. cDNA		EC38	E7406B	H.pulicicidum	A.stygium	CI-4A	Daldinia		ORF coordinates	Intron position	total no. Introns	no. AA coded	annotated function	protein family	paralogue genes
HCOc002A	MDCL01000002	193923-194105	M434scaffold_1	173 nt	74 nt	109 nt	zero	NO	63.4 %	[1] tttctaaaat	none	none	GAATATGGACTCTAT|ggtatgt	tag|ACCACGTTTTCTGGT	none	none		present	absent	absent	no ortholog	absent	absent		193493-196405	two	five	830 AA	SLC26 (solute carrier 26)/SulP family: Sulfate permease	pfam00916	YES
HCOc004A	MDCL01000004	107247-107456	M434scaffold_3	210 nt	103 nt	107 nt	one	NO	64.8 %	[2]	SRR1801291.20733891	MW530466	ACTGGGGTGACTACA|ggtgagt	tag|TCGAGGTGAAAGTCA	SRR1801291.11210432	MW498245		present	absent	absent	absent	absent	absent		106836-109072	two	five	593 AA	multicopper oxidase: cupredoxin domain of fungal laccase	pfam07732	nd
HCOc017A	MDCL01000017	c363585-363380	M434scaffold_12	206 nt	98 nt	109 nt	zero	NO	64.6 %	[2]	SRR1801291.2121695	MW530467	GTTTTCTGGATTACG|ggtgagt	cag|AGTTACCCAAGCGAC	SRR1801291.22375250	MW498246		present	absent	absent	absent	absent	absent		c364399-363149	two	two	329 AA	SLC25 (solute carrier 25) family: mitochondrial carrier	pfam00153	YES
HCOc017B	MDCL01000017	c232015-231834	M434scaffold_12	182 nt	79 nt	103 nt	one	NO	62.6 %	[2]	SRR1801288.12485843	MW530468	AGAGCGGGATTCTCT|ggtaagt	tag|ATGTTGGAGATGAAC	SRR1801292.16284859	MW498247		present	absent	absent	absent	absent	absent		c234057-231358	three	three	797 AA	glycosyl hydrolase family 92: alpha-1,2-mannosidase (extracellular)	pfam07971	nd
HCOc021A	MDCL01000021	c149499-149288	M434scaffold_15	212 nt	93 nt	119 nt	zero	YES	68.4 %	[1] tttctagaag	[pseudo gene]	[pseudo gene]	TTTCTAAAGATGTTC|ggtacct	tag|GTCCTATATGAAGCT	[pseudo gene]	[pseudo gene]		present (Pseudo)	absent (Pseudo)	absent (full-length gene)	no ortholog	no ortholog	no ortholog		c150399-149081	two	two	pseudo (327 AA in H. pulicicidum)	short-chain dehydrogenase/reductase (SDR) family	pfam00106	YES
HCOc047A	MDCL01000047	c46705-46510	M434scaffold_32	196 nt	80 nt	116 nt	two	YES	63.8 %	[1] cgtctgaaag	none	none	GCCCTGGGTTGCAAT|ggtacgt	tag|GTTACAGCAAGTTGT	none	none		present	present	present	no ortholog	no ortholog	no ortholog		c47817-44789	two	four	824 AA	protein of unknown function (Hypoxylon spp.)	NA	NO
HCOc052A	MDCL01000052	c109356-109149	M434scaffold_35	208 nt	99 nt	109 nt	one	NO	65.9 %	[2]	SRR1801289.21197446	MW530469	CCATCTGGCTACTCG|ggtgagt	tag|ACTATCGCGCGCAGC	SRR1801290.14175945	MW498248		absent (pseudo)	absent	absent	absent	no ortholog	absent		c109809-108784	two	two	250 AA	small conserved protein of unknown function (Hypoxylacae)	NA	YES
HCOc058A	MDCL01000058	125912-126118	M434scaffold_38	207 nt	97 nt	110 nt	zero	NO	60.4 %	[2]	none	none	CCGTACACGAACAAT|ggtatgt	cag|ATCATTTGGGTCCAG	none	none		present	absent	absent	absent	absent	no ortholog		124970-128429	four	seven	857 AA	small oligopeptide transporter, OPT family (14 TMDs)	pfam03169	YES
HCOc061A	MDCL01000061	1797-2002	M434scaffold_41	206 nt	97 nt	109 nt	one	YES	68.9 %	[2]	SRR1801291.4286785	MW530470	GCTATTGGTTCGGAT|ggtgagc	cag|GCAGTACTGGTGGGC	SRR1801292.9230140	MW498249		present	absent	absent	no ortholog	no ortholog	no ortholog		1116-2964	three	three	504 AA	fungal tannase and feruloyl esterase family	pfam07519	YES
HCOc066A	MDCL01000066	138207-138413 (sister stwintron)	M434scaffold_45	207 nt	98 nt	109 nt	one	NO	66.7 %	[2]	SRR1801290.37431788	MW530471	TATGCTCTGGTGTGA|ggtgagt	tag|CCTGCGCCTGTCTAC	SRR1801290.37471453	MW498250		absent (type-2)	absent	absent	absent	absent	absent		137206-138883	five	five	413 AA	putative integral membrane protein (6 TMDs)	NA	nd
HCOc070A	MDCL01000070	c91040-90837	M434scaffold_49	204 nt	95 nt	109 nt	one	NO	64.2 %	[2]	SRR1801289.23257521	MW530472	CTTTGTTGCTCTGGG|ggtaagt	cag|CCGGGGTGGCTTTGA	SRR1801290.13842463	MW498251		present	absent	absent	no ortholog	no ortholog	no ortholog		c91704-89709	three	four	534 AA	amino acid permease / GABA permease (12 TMDs)	pfam13520	YES
HCOc076A	MDCL01000076	c99771-99566	M434scaffold_53	206 nt	97 nt	109 nt	one	NO	65.0 %	[2]	none	MW530473	ACGCTAGTGAAGCCC|ggtgagt	cag|TGCTGCAGAAGGTGG	none	MW498252		present	no ortholog	no ortholog	no ortholog	no ortholog	no ortholog		c99859-99324	one	one	109 AA (102 AA)	putative small protein of unknown function (specific to CO27-5 & EC38)	NA	NO
HCOc102A	MDCL01000102	c11470-11291	M434scaffold_76	180 nt	96 nt	84 nt	one	NO	62.8 %	[1] tttctagaaa	SRR1801288.25193943	MW530474	CATTTAATAGTCAGT|ggtgagt	cag|TTCAAGAAGCTACAA	SRR1801290.32035140	MW498253		present	no ortholog	no ortholog	no ortholog	no ortholog	no ortholog		c11621-10773	one	one	222 AA	small protein of unknown function (specific to CO27-5 & EC38) with putative BTB dimerisation domain	(pfam00651)	NO
HCOc164A	MDCL01000164	13389-13601	M434scaffold_125	213 nt	103 nt	110 nt	one	YES	63.4 %	[2]	none	MW530475	TAAGGCAACTACAAC|ggtatgt	tag|GAAAGGGAGCGATGT	none	MW490717		present	absent	absent (Pseudo)	no ortholog	no ortholog	no ortholog (3 species)		12728-15398 [same gene as c164B (2)]	two	six	676 AA	protein with SIR2-like domain: may catalyze NAD+-dependent protein/histone deacetylation	pfam13289	NO
HCOc178A	MDCL01000178	c72730-72527	M434scaffold_138	204 nt	97 nt	107 nt	zero	YES	63.7 %	[2]	none	MW530476	CCTAGACCACCCTTC|ggtgagt	cag|GATATCAGCGAGCAT	none	MW498254		present	absent	absent	no ortholog	no ortholog	no ortholog		c73111-72170	one	one	245 AA	putative small protein of unknown function (Hypoxylon spp.)	NA	YES
HCOc236A	MDCL01000236	39055-39261	M434scaffold_190	207 nt	98 nt	109 nt	two	NO	63.8 %	[2]	SRR1801292.18521918	MW530478	CGCGCTTAGCATCTT|ggtgagt	cag|ATATATATGGCAAAC	SRR1801292.6751078	MW498256		present	absent	absent	absent	absent	no ortholog		38494-39832	two	two	354 AA	putative integral membrane protein (6 TMDs)	NA	nd
HCOc224-179	MDCL01000224 +	95559-95615 (end)	M434scaffold_178 (?)	>58 nt	>57 nt	1 nt	one	NO	NA	[1] tttctagaag	none	MW530477	ACGGACAGCGCCTCT|ggtgagt	NA	SRR1801288.13542280	MW498255		present [1 contig]	absent	absent	absent	absent	absent		95243-95615 (end)	one	one	371 AA	conserved protein of unknown function with putative DUF 636 domain	NA	NO
	MDCL01000179	(end) c119912-119746	M434scaffold_139 (?)	>167 nt	>59 nt	108 nt			NA	[1] attctagaaa	none	MW530477	NA	cag|TCTGTCCAACATGCG	NA										(end) c119912-118946				full gDNA sequence duf636 gene: GenBank MW477887
HCOc252A	MDCL01000252	c53201-53019	M434scaffold_204	183 nt	74 nt	109 nt	two	YES	64.5 %	[1] attctagaaa	SRR1801289.6015666	MW530479	AGGGTTGGCGTCCCA|ggtacgt	tag|GATGGAGGGATGCAA	SRR1801289.12843844	MW498257		present	absent	absent	absent	absent	absent		c53789-52154	three	five	389 AA	conserved integral membrane protein (7 TMDs)	NA	NO
HCOc271A	MDCL01000271	c16226-16022	M434scaffold_219	205 nt	95 nt	110 nt	zero	NO	61.5 %	[2]	SRR1801292.12192180	MW530480	ATTGGATACGTAATT|ggtgagt	tag|TTATATGCCGCATTG	none	MW498258		present	absent	absent	absent	absent	absent		c17389-14762	three	three	770 AA	small oligopeptide transporter, OPT family (14 TMDs)	pfam03169	NO
HCOc332A	MDCL01000332	10342-10530	M434scaffold_271	189 nt	80 nt	109 nt	two	NO	62.4 %	[2]	none	MW530481	GGTGGATGCTACAGT|ggtatgt	cag|AATCGAACTGAGAAT	SRR1801290.34424883	MW498259		present	absent	absent	absent	absent (pseudo)	absent (pseudo)		9572-10774	one	one	337 AA	protein with ring finger domain (without TMDs)	pfam13639	NO
HCOc378A	MDCL01000378	20121-20325	M434scaffold_314	205 nt	97 nt	108 nt	one	NO	65.4 %	[2]	SRR1801290.17230849	MW530482	GAAAGGGGTCATATT|ggtgagt	cag|TCTTTACCGAACTGA	SRR1801291.19586197	MW498260		present	absent (gene on 2 contigs)	absent	absent	absent	absent		19937-22381	two	six	582 AA	nucleobase permease: AzgA family (9-11 TMDs)	pfam00860	YES
HCOc406A	MDCL01000406	8183-8372	M434scaffold_340	190 nt	77 nt	113 nt	zero	NO	60.5 %	[1] attctagaaa	none	MW530483	TGGCGCAAGACTGTT|ggtgagt	tag|TTACATGCCATCGAC	SRR1801290.20289803	MW498261		present	absent	absent	absent	absent	absent		6259-8747	five	five	674 AA	FAD/FMN-containing dehydrogenase: GlcD superfamily	(pfam01565)	YES
HCOc522A	MDCL01000522	1172-1377	M434scaffold_448	206 nt	96 nt	110 nt	two	NO	63.1 %	[2]	SRR1801290.4285031	MW530484	CGACGCCCCCGACAT|ggtatgt	tag|AAAAGGTGGCATGAC	SRR1801290.5235695	MW498262		present	absent	absent	no ortholog	absent	absent		834-2411	one	four	349 AA	conserved protein of unknown function with DUF 1996 domain (dufP paralog)	pfam09362	YES
name	contig(s)	coordinates	scaffold (NCBI)	length (nt)	length internal	length external	phase	[A2,3]	% A/T	palindrome (10 nt)			5' exon (last 15 nt)	3' exon (first 15 nt)	SRA type-I/II sister intron	Accession no. cDNA		EC38	E7406B	H.pulicicidum	A.stygium	CI-4A	Daldinia		ORF coordinates	Intron position	total no. Introns	no. AA coded	annotated function	protein family	paralogue genes
											cropped sister introns
HCOc047B (1)	MDCL01000047	32621-32721	M434scaffold_32	101 nt	NA (type-1:101 nt)	NA	two	NA	69.3 %	[1] tttctagaaa			AGTATTCGAGGTTTG|gtgagt	cag|GTTGCATAGGGGCAT	SRR1801288.6843842	MW490712		present	no ortholog	no ortholog	no ortholog	no ortholog	no ortholog		31705-33616	two	two	581 AA	protein of unknown function (specific to CO27-5 & EC38)	NA	NO
HCOc153A (2)	MDCL01000153	55196-55291	M434scaffold_117	96 nt	NA	NA	one	NA	65.6 %	[1] tttctagaaa			ACATGCCAATTGAAG|gtgagt	cag|CTCTACGACGAAGCC	SRR1801290.5836614	MW490713		present	absent	absent	absent	absent	absent		54976-56415	one	one	447 AA	FMN-dependent oxidoreductase: nitrilotriacetate monooxygenase family (>84 % ID with Rhizobiales prots)	(pfam00296)	YES
HCOc229A (1)	MDCL01000229	c84917-84824	M434scaffold_183	94 nt	NA (type-1:94 nt)	NA	one	NA	67.0 %	[0] aaagatcctt			TGGATATTGCCTTTG|gtatgt	cag|ACGTCCTTTCGCTAG	SRR1801292.13661223	MW490714		present	absent	absent	absent	absent	absent		c86305-83787	four	six	695 AA	Ion transport protein: includes Na+, K+ & Ca2+ ion channels (6 TMDs)	pfam00520	nd
HCOc105A (2)	MDCL01000105	51784-51877	M434scaffold_79	94 nt	NA	NA	zero	NA	62.8 %	[1] tttctagaaa			CGAGACGATGCAGTG|gtgagt	cag|AAACTAGACCGCGAG	SRR1801292.18460443	MW490715		absent (gene on 2 contigs)	absent	absent	absent	absent	absent		50949-52873	six	eight	478 AA	FMN-dependent oxidoreductase: nitrilotriacetate monooxygenase family (<56 % ID with bacterial prots)	(pfam00296)	YES
HCOc100A (2)	MDCL01000100	c50057-49965	M434scaffold_74	93 nt	NA	NA	zero	NA	69.9 %	[1] tttctagaaa			CAGGAGAGTTTTAAC|gtgagt	tag|TCGAACGGAAACCAG	none	MW490716		present	absent	absent	absent	absent	absent		c50432-48809	one	seven	331 AA	conserved protein of unknown function with DUF 1996 domain (gene dufT: no stwintrons in this paralog)	pfam09362	YES
HCOc164B (2)	MDCL01000164	13843-13935	M434scaffold_125	93 nt	NA	NA	two	NA	65.6 %	[1] tctctagaaa			GAGACACGTCCTATC|gtgagt	tag|CACTAGGACCGTGTT	none	MW490717		present	absent	absent (Pseudo)	no ortholog	no ortholog	no ortholog (3 species)		12728-15398 (same gene as c164A)	three	six	676 AA	protein with SIR2-like domain: may catalyze NAD+-dependent protein/histone deacetylation	pfam13289	NO
HCOc096A (2)	MDCL01000096	c166758-166666	M434scaffold_71	93 nt	NA	NA	two	NA	71.0 %	[1] tttctagaaa			CGATGATGTCCTAAT|gtgagt	tag|CGCGGCTATCAGACA	none	none		present	absent	absent	absent	absent	no ortholog		c167834-164547	four	six	927 AA	Peptidases S8/Subtilase Serine protease (secreted)	pfam00082	YES
HCOc343A (2)	MDCL01000343	c36388-36296	M434scaffold_282	93 nt	NA	NA	zero	NA	67.7 %	[1] tttctagaaa			TGTTTTCGGCCGGTT|gtgagt	gag|ATGGATCGTGGTACG	SRR1801292.17852570	MW490718		absent	absent	absent	absent	absent	absent		c37469-36077	two	two	408 AA	FAD dependent oxidoreductase: putative Glycine/D-amino acid oxidase (deaminating)	pfam01266	NO
HCOc024A (2)	MDCL01000024	138208-138295	M434scaffold_17	88 nt	NA	NA	one	NA	69.3 %	[1] tttctagaaa			TGCGGACCATGCTCT|gtcagt	tag|GGGCCGCAATGCAGG	SRR1801289.18282541	MW490719		present	absent	absent	absent	no ortholog	no ortholog		137575-139330	two	three	512 AA	Major Facilitator Superfamily: Pantothenate transporter & similar transporters (12 TMDs)	pfam07690	YES
HCOc147A (2)	MDCL01000147	96917-97010	M434scaffold_112	94 nt	NA	NA	zero	NA	70.2 %	[1] tttctagaaa			CACCTCGCCTTCCGT|gtgagt	cag|ACCACGGACGCGTAC	SRR1801292.20269985	MW490720		present	absent	absent	absent	absent	absent		96722-97457	one	one	213 AA	conserved small protein of unknown function (Xylariales)	NA	nd
HCOc121A (2)	MDCL01000121	c145140-145048	M434scaffold_90	93 nt	NA	NA	one	NA	64.5 %	[1] tttctagaaa			TCGCATCAGCTACTG|gtgaga	cag|ACCAAGCCTACGCAC	none	MW490721		present	absent	absent	absent	absent	absent		c145982-144519	three	four	334 AA	putative single-pass membrane protein (1 TMD) NB. an [D1,2] (not sister) at intron position 1 in all Hypoxylaceae	NA	nd
HCOc171A (2)	MDCL01000171	c49348-49255	M434scaffold_132	94 nt	NA	NA	two	NA	60.6 %	[1] ttcctagaaa			CTCGGCTATATATTG|gtgagt	cag|GGACACTCCAATCGC	SRR1801288.4185161	MW490722		absent	absent	absent	absent	absent	absent		c50220-46709	three	five	1068 AA	nonribosomal peptide synthetase: thioester reductase and NRPS adenylation domains, phosphopantetheine binding site	(pfam00501) (pfam00550)	YES
name	contig(s)	coordinates	scaffold (NCBI)	length (nt)	length internal	length external	phase	[A2,3]	% A/T	palindrome (10 nt)	SRA splinter	Accession no. splinter	5' exon (last 15 nt)	3' exon (first 15 nt)	SRA (stw)intron	Accession no. cDNA		EC38	E7406B	H.pulicicidum	A.stygium	CI-4A	Daldinia		ORF coordinates	Intron position	total no. Introns	no. AA coded	annotated function	protein family	paralogue genes
											sheared sister stwintrons
HCOc002B	MDCL01000002	c234744-234543	M434scaffold_1	202 nt	96 nt	106 nt	one	NO	63.9 %	none	none	none	AGTGGCAGATTAATC|ggtacgt	cag|CTTCTCCTGGAAGTA	none	none		present	present	present	absent	absent	absent		c235359-233604	three	six	402 AA	putative integral membrane protein (7 TMDs): possible G-protein coupled receptor	NA	YES
HCOc004B	MDCL01000004	c87845-87648	M434scaffold_3	198 nt	91 nt	107 nt	zero	NO	62.6 %	[1] attctagaaa	SRR1801290.24300319	MW530497	TTTGAGATGCCGATT|ggtatgt	cag|CTTCTAGGGAAAGTG	SRR1801290.21704273	MW530485		present	present	present	absent	absent	absent		c88232-87101	one	two	260 AA	short-chain dehydrogenase/reductase (SDR) family	pfam00106	YES
HCOc016A	MDCL01000016	209802-210021	M434scaffold_11	220 nt	97 nt	123 nt	one	NO	60.9 %	none	SRR1801290.29446883	MW530498	TCGGAAGCTTAATAT|ggtaagt	cag|ATCGATACACTGGCG	SRR1801289.8999196	MW530486		present	present	absent (pseudo)	absent	absent	no ortholog		208670-210578	two	two	543 AA	multidrug resistance transporter (MDR) family (polyamine transporter): Major Facilitator Superfamily (12 TMDs)	pfam07690	YES
HCOc016B	MDCL01000016	410730-410955	M434scaffold_11	226 nt	77 nt	149 nt	one	NO	57.5 %	none	none	MW530499	AGAGTATATCCGTGA|ggtgcgt	tag|ATAATTGTACAGTCG	SRR1801288.16094911	MW530487		present	present	present	present	present	present		409752-412584	two	three	825 AA	Pectate lyase superfamily protein: related to glycosyl hydrolase family 28 (polygalacturonase)	pfam12708	YES
HCOc020A	MDCL01000020	114609-114806	M434scaffold_14	198 nt	92 nt	106 nt	two	YES	67.2 %	none	none	MW530500	TCCTGCAAGTCATCC|ggtgcgt	cag|GGTGAAGATTCCACA	none	MW530488		present	present	present	present	absent (U2 instead)	absent		113541-115207	six	seven	345 AA	conserved protein of unknown function with DUF 1996 domain (dufA paralog)	pfam09362	YES
HCOc024B	MDCL01000024	55031-55190	M434scaffold_17	160 nt	82 nt	78 nt	one	NO	59.4 %	none	SRR1801290.1050258	MW530501	ATCTCTTTTCAGCTC|ggtatgt	cag|AAATCTTCAAATGGG	SRR1801288.16094911	MW530489		present	present	present	present	present	present		53716-55983	one	two	682 AA	ABC1 kinase-like protein: atypical protein kinase involved in ubiquinone biosynthesis (mitochondrial)	pfam03109	NO
HCOc046A	MDCL01000046	c9907-9742 [5' UTR]	M434scaffold_32	166 nt	93 nt	73 nt	one	NO	59.6 %	none	none	MW530502	GGAGTGACCGATTGT|ggtatgt	cag|ACGACAACGTACTAA	SRR1801290.34838474	MW530490		present	no ortholog	no ortholog	no ortholog	no ortholog	no ortholog		c9712-9179 [stwintron in 5'-UTR: 29 nt upstream of ATG]	one	one	177 AA	small family M35 Zn2+-metallopeptidase: aspzincin motif without predicted signal for secretion	pfam14521	NO
HCOc091A	MDCL01000091	c47589-47390 [stwintron 2 in gene]	M434scaffold_66	200 nt	104 nt	96 nt	two	NO	62.5 %	none	none	MW530504	ATGGATTCAGTCATC|ggtaagt	tag|AATATTCGACGCCAG	SRR1801289.2166688	MW530491		present	present	present	no ortholog	absent	absent		c50273-46944	nine (stwintron 2)	ten	769 AA	protein kinase superfamily: protein tyrosine kinase catalytic domain	pfam00069	YES
no sister stwintron	MDCL01000091	c48223-48018 [stwintron 1 in gene]	M434scaffold_66	206 nt	103 nt	103 nt	two	NO	58.3 %	none	not a sister stwintron [no SRAs in CO27-5]	MW530503	CCACTTTGCAGTTAG|ggtgcgt [no sister stwintron]	tag|AGGCCCGTATGGTCC [no sister stwintron]	not a sister stwintron [no SRAs in CO27-5]	MW530491		present	present	present	no ortholog	present	present		c50273-46944	seven (stwintron 1)	ten	769 AA	as c091A [stwintron 1 = not a sister stwintron]	as c091A	as c091A
HCOc091B	MDCL01000091	c184546-184366	M434scaffold_66	181 nt	89 nt	92 nt	one	NO	61.9 %	none	none	none	GCTGGGCGAACACTT|ggtacgt	tag|ATGATTCGCTTGAAT	SRR1801287.21989565	none		present	no ortholog	no ortholog	present	no ortholog	no ortholog		c186093-184277	seven	seven	397 AA	putative integral membrane protein (7 TMDs): possible G-protein coupled receptor	NA	YES
HCOc159A	MDCL01000159	90870-91070	M434scaffold_122	201 nt	93 nt	108 nt	two	YES	60.7 %	none	SRR1801290.6160209	MW530506	TCTGGTTTATGACTT|ggtacgt	aag|GGTTAACCCGGACGG	SRR1801292.16936441	MW530493		present	present	present	absent	absent	absent		88975-91789	four	five	735 AA	binuclear zinc cluster DNA-binding transcription factor	pfam00172 pfam04082	nd
HCOc263A	MDCL01000263	c66579-66357	M434scaffold_212	223 nt	74 nt	149 nt	two	NO	54.7 %	none	none	MW530507	TCCTGCCACCCACCC|ggtacgt	cag|CGTCCCAGTCCCTCA	SRR1801291.3169638	MW530494		present	present	present	present	absent	absent		c67431-65907	four	six	339 AA	conserved protein of unknown function with DUF 1996 domain (dufR paralog)	pfam09362	YES
HCOc304A	MDCL01000304	32821-33016	M434scaffold_245	196 nt	67 nt	129 nt	two	NO	56.6 %	none	none	MW530508	AACCTTTGGCCAATC|ggtacgt	tag|TTTTACTCTGCCAAT	SRR1801289.7811398	MW530495		present	no ortholog	no ortholog	no ortholog	no ortholog	no ortholog		31942-33285	two	three	338 AA	putative protein of unknown function (specific to CO27-5 & EC38)	NA	NO
name	contig(s)	coordinates	scaffold (NCBI)	length (nt)	length internal	length external	phase	[A2,3]	% A/T	palindrome (10 nt)	SRA splinter	Accession no. splinter	5' exon (last 15 nt)	3' exon (first 15 nt)	SRA (stw)intron	Accession no. cDNA		EC38	E7406B	H.pulicicidum	A.stygium	CI-4A	Daldinia		ORF coordinates	Intron position	total no. Introns	no. AA coded	annotated function	protein family	paralogue genes
											half sister stwintron
HCOc103A	MDCL01000103	c85570-85300	M434scaffold_77	271 nt	153 nt	118 nt	zero	NO	70.1 %	[1] attctagaac	SRR1801290.22050890	MW530505	TGTGAGGAGATGCTT|ggtatgt	cag|ACAGACCAGAGCGGG	SRR1801288.20090190	MW530492		present	absent	no ortholog	no ortholog	no ortholog	no ortholog		c87187-84452	seven	eight	686 AA	binuclear zinc cluster DNA-binding transcription factor	pfam00172 pfam04082	nd

## Sheet: EC38
Supplementary Table S1. Identifiers, localisation, statistics and other information concerning sister stwintrons and cropped sister introns in Hypoxylon sp. CO27-5 and other species of Hypoxylaceae (4 sheets), including SRA evidence of their existence and GenBank Accession Numbers for the RT-PCR sequences experimentally determined (cDNA of mRNA - complete cds & cDNA of the splicing intermediate o…
Further including: sister (stw)intron occurrence across the genera Hypoxylon, Annulohypoxylon and Daldinia; Further including: coding sequence (cds) identifiers, intron positions and length and predicted function of the protein product of the genes carrying one or two sister (stw)introns.
The nucleotide sequences of all the sister (stw)introns identified in fungi of the Hypoxylaceae family are given in supplementary documents S1 to S4 (Supplementary Material online). Abbreviation: splinter, splicing intermediate of a [D1,2] stwintron. abbreviation: splinter, splicing intermediate of a [D1,2] stwintron
name	contig(s)	coordinates	scaffold (NCBI)	length (nt)	length internal	length external	phase	[A2,3]	% A/T	palindrome (10 nt)	SRA splinter	Accession no. splinter	5' exon (last 15 nt)	3' exon (first 15 nt)	SRA stwintron	Accession no. cDNA		EC38	E7406B	H.pulicicidum	A.stygium	CI-4A	Daldinia		ORF coordinates	Intron position	total no. Introns	no. AA coded	annotated function	protein family	paralogue genes
HECc034A (2)	MDCK01000034	c311363-311271 (type-2 cropped sister intron)	[K449scaffold_2]	93 nt	NA	NA	two	NO	66.7 %	[1] tttctagaaa	[EC38] Type-2 cropped sister intron		TTGCTCCGGCGTGAT|gtgagt	tag|CTGCGCCTGTCTACC	[EC38-SRA] SRR1798128.11062332			absent [CO27-5] stwintron	NA	NA	NA	NA	NA		c312365-310802	five	five	413 AA	EC38 ortholog of HCOc066A on contig MDCK01000034	NA	nd
HECc057A	MDCK01000057	c255987-255744 (EC38 ortholog HCOc224-179)	[K449scaffold_4]	244 nt	135 nt	109 nt	one	NO	59.0 %	[2]	[EC38-none]		ACGGACAGCGCCTCT|ggtgagt	cag|TCTGTCCAACATGCG	[EC38-none]			c224-c179 [CO27-5] present	NA	NA	NA	NA	NA		c256303-254944	one	one	371 AA	EC38 ortholog of HCOc224-c179 on one contig: MDCK01000057	NA	NO
HECc289A (2)	MDCK01000289	c310894-310797	[K449scaffold_39]	98 nt	NA	NA	zero	NA	63.3 %	[1] ttctagaaa	[EC38] Type-2 cropped sister intron		GGCACCTACGACGTG|gtgagt	aag|TATCGAACTCAACGC	[EC38-SRA] SRR1798127.20657734			[CO27-5] absent	absent	absent	absent	absent	absent		<c311269-310569 [pseudo gene:5' lacking]	one	one	[216 AA in Hypoxylon CO27-5]	putative endo-1,4-beta-xylanase: Glycosyl hydrolase family 11	pfam00457	YES
HECc114A	MDCK01000114	c60625-60422	[K449scaffold_10]	204 nt	95 nt	109 nt	one	NO	65.2 %	[2]	[EC38-SRA] SRR1798128.18158074		ATCGTACTGGAGCTT|ggtgagt	cag|ATCAGACGGTAAGAT	[EC38-SRA] SRR1798128.5894848			[CO27-5] absent	absent	absent	absent	absent	absent		c61112-59118	one	two	578 AA	FAD-dependent phenol 2-monooxygenase: (PHOX) family, including a C-terminal TRX-fold domain	pfam01494	nd
HECc321A	MDCK01000321	c153064-152857	[K449scaffold_49]	208 nt	98 nt	110 nt	zero	NO	62.0 %	[2]	[EC38-SRA] SRR1798129.11943471		ATTGGATACGTGATT|ggtgagt	tag|TTATATGCCGCTTTG	[EC38-SRA] SRR1798127.10304602			c271A [CO27-5] present	NA	NA	NA	NA	NA		c154227-151503	three	four	770 AA	small oligopeptide transporter, OPT family (14 TMDs) EC38 ortholog of HCOc271A on contig MDCK01000321	NA	NO
HECc321B (2)	MDCK01000321	c152274-152181 extra type-2 sister intron	[K449scaffold_49]	94 nt	NA	NA	zero	NA	67.0 %	[1] tttctagaaa	[EC38] Type-2 cropped sister intron		CCCTTAGCCAACCTT|gtgagt	cag|TACTTCGCCAGTTGG	[EC38-SRA] SRR1798129.21601619			[CO27-5] absent	absent	absent	absent	absent	absent		c154227-151503	four	four	770 AA	ibid. EC38 ortholog of HCOc271A on contig MDCK01000321: extra type-II cropped sister intron unique to EC38	NA	NO
HECc217A	MDCK01000217	52334-52539: extra sister stwintron	[K449scaffold_24]	206 nt	97 nt	109 nt	two	NO	62.6 %	[1] attctagaaa	[EC38-SRA] none		TGCGCCGGATGGATA|ggtgagt	cag|TGAAAAACGAGTGAT	[EC38-SRA] SRR1798129.15504867			[CO27-5] absent							51994-54446	two	six	593 AA	ibid EC38 ortholog of HCOc004A on contig MDCK01000217: extra sister stintron unique to EC38	NA	nd
HECc217B	MDCK01000217	52611-52830	[K449scaffold_24]	220 nt	113 nt	107 nt	one	NO	59.5 %	[2]	[EC38-SRA] none		ACTGGGGTGACTACA|ggtgagt	tag|TCGAGGTGAAGGTCA	[EC38-SRA] SRR1798128.4889886			c004A [CO27-5] present							51994-54446	three	six	593 AA	multicopper oxidase: cupredoxin domain of fungal laccase EC38 ortholog of HCOc004A on contig MDCK01000217	pfam07732	nd

## Sheet: E7406B
Supplementary Table S1. Identifiers, localisation, statistics and other information concerning sister stwintrons and cropped sister introns in Hypoxylon sp. CO27-5 and other species of Hypoxylaceae (4 sheets), including SRA evidence of their existence and GenBank Accession Numbers for the RT-PCR sequences experimentally determined (cDNA of mRNA - complete cds & cDNA of the splicing intermediate o…
Further including: sister (stw)intron occurrence across the genera Hypoxylon, Annulohypoxylon and Daldinia; Further including: coding sequence (cds) identifiers, intron positions and length and predicted function of the protein product of the genes carrying one or two sister (stw)introns.
The nucleotide sequences of all the sister (stw)introns identified in fungi of the Hypoxylaceae family are given in supplementary documents S1 to S4 (Supplementary Material online). Abbreviation: splinter, splicing intermediate of a [D1,2] stwintron.
name [E7406B]	contig(s) E7406B	coordinates E7406B	scaffold E7406B (NCBI)	length (nt)	length internal	length external	phase	[A2,3]	% A/T	palindrome (10 nt)	SRA splinter NOT FOR E7406B	Accession no. Splinter NOT FOR E7406B	5' exon (last 15 nt)	3' exon (first 15 nt)	SRA (stw)intron NOT FOR E7406B	Accession no. cDNA NOT FOR E7406B		CO27-5	EC38	H.pulicicidum	A.stygium	CI-4A	Daldinia		ORF coordinates	Intron position	total no. Introns	no. AA coded	annotated function	protein family	paralogue genes
											full sister stwintrons in Hypoxylon sp. E7406B
HE7c026A	JYCQ01000026	130959-131166	NA	208 nt	98 nt	110 nt	one	YES	55.8 %	[2]			GCCAAGTCTCGATTT|ggtacgt	tag|GCCGGTACTCCTTGG				absent	absent	present	absent	absent	nd		130394-132404	three	five	518 AA	nucleobase-cation-symport-1 (NCS1) family: Purine-cytosine permease (Fur) (12 TMDs)	pfam02133	YES
HE7c026B	JYCQ01000026	c25987-25783	NA	205 nt	96 nt	109 nt	two	NO	60.2 %	[2]			GAGATGGCATCAGGA|ggtacgt	cag|CCAGGGTGGTTTGAA				absent	absent	present	no ortholog	no ortholog	no ortholog		c26241-25059	one	one	325 AA	protein of unknown function (specific to Hypoxylon spp.)	NA	NO
HE7c129A	JYCQ01000129	c31377-31174	NA	204 nt	95 nt	109 nt	two	NO	60.8 %	[2] both imperfect			AGGTGGCACGATTAT|ggtacgt	tag|TTCCGGCTACATTAT				absent	absent	present	absent	absent	absent		c32187-30132	three	three	562 AA	multidrug resistance (MDR) transporter (polyamine transporter): Major Facilitator Superfamily (12 TMDs)	pfam07690	YES
HE7c035A	JYCQ01000035	c415797-415582	NA	216 nt	97 nt	119 nt	two	NO	63.4 %	[1] tttctataat			CCCCAAAATACCTAT|ggtatgt	tag|AAACACTCCCGCAAA				no ortholog	no ortholog	present	no ortholog similar gene	no ortholog similar gene	no ortholog similar gene		c417139-414780	two	three	646 AA	protein of unknown function (specific to E7406B & H. pulicicidum)	NA	NO
HE7c137A	JYCQ01000137	c106498-106294	NA	205 nt	96 nt	109 nt	two	NO	60.5 %	[2]			CCGTAACTGGAGATC|ggtacgt	tag|TTTGGGTAGTAAGGT				absent	absent	absent	no ortholog	no ortholog	no ortholog		c106950-105006	one	one	579 AA	protein of unknown function with fungal Heterokaryon incompatibility (HET) domain	pfam06985	YES
HE7c301A	JYCQ01000301	c6058-5854	NA	205 nt	96 nt	109 nt	one	NO	60.0 %	none			CAGTCAGGGTCGCGT|ggtacgt	tag|CTACATTACAGCAGA				absent	absent	present	absent	absent	absent		c6143-4324	one	four	462 AA	putative O-Glycosyl hydrolase : glycoside hydrolase families 30 and 59 (predicted signal for secretion)	pfam17189 pfam02057	YES
HE7c016A	JYCQ01000016	307784-307951	NA	168 nt	59 nt	109 nt	one	NO	62.5 %	[1] gttctagaaa			ATCTGTGTGATGACC|ggtacgt	tag|ATAACCCACAAGACG				no ortholog	no ortholog	present	no ortholog	no ortholog	no ortholog		306570-308374	five	six	434 AA or 423 AA alternative splicing intron 3	protein of unknown function (specific to E7406B and H. pulicicidum)	NA	NO
HE7c276A	JYCQ01000276	c4157-3938	NA	220 nt	111 nt	109 nt	two	NO	64.5 %	[2]			CTACCCCGATTATGC|ggtatgt	cag|CTATGACTTTTCCGG				absent	absent	present	absent (U2 intron)	absent	absent		c4594-3373	one	two	268 AA	Peptidase of eqolisin family (G1 / A4 family): Aspergilloglutamic peptidase, Aspergillopepsin-2 (predicted signal for secretion)	(pfam01828)	NO
HE7c050A	JYCQ01000050	c313601-313435	NA	167 nt	76 nt	91 nt	one	NO	58.1 %	[1] atcccagaaa			TCGGCATCATCACTT|ggtatgt	tag|ATAATTGGGTGAAGC				absent	absent	present	absent	no ortholog	absent		c314434-313274	three	three	294 AA	Protein of unknown function with domain DUF3328: possibly associated with mycotoxin biosynthesis	pfam11807	NO
											type-2 cropped sister intron in Hypoxylon sp. E7406B
	JYCQ01000058 +	NA	NA	NA	NA	NA	NA	NA	NA	NA			NA	NA				NA	NA	NA	NA	NA	NA		c1446-1 (intron 5)	NA	seven	581 AA	nucleobase permease: AzgA family (9-11 TMDs)	pfam00860	YES
HE7c057A (2)	JYCQ01000057	c529067-528972	NA	96 nt	NA (96 nt)	NA	zero	NO	66.7 %	[1] tctctagaaa			CTAGTTGGTTCAATG|gtacgt	cag|ATGATGTCGGCTGTG				absent	absent	present	absent	absent	absent		(end contig; intron 5) c529501-528430	six	seven	581 AA	nucleobase permease: AzgA family (9-11 TMDs) same gene as CO27-5 sister stwintron c378A, other position	pfam00860	YES
											uniquely in H. pulicicidum
Hpuc023A	PDUJ01000023 Hypoxylon pulicicidum	c233600-233396	NA	205 nt	96 nt	109 nt	zero	YES	61.5 %	[2]			CAGCGTGATCATTAC|ggtacgt	tag|GATATTCTAGCTAAG				no ortholog	no ortholog	strain E7406B no ortholog	no ortholog	no ortholog	no ortholog		c233663-232925	one	one	177 AA	putative small protein of unknown function (H. pulicicidum)	NA	NO

## Sheet: Daldinia EC12
Supplementary Table S1. Identifiers, localisation, statistics and other information concerning sister stwintrons and cropped sister introns in Hypoxylon sp. CO27-5 and other species of Hypoxylaceae (4 sheets), including SRA evidence of their existence and GenBank Accession Numbers for the RT-PCR sequences experimentally determined (cDNA of mRNA - complete cds & cDNA of the splicing intermediate o…
Further including: sister (stw)intron occurrence across the genera Hypoxylon, Annulohypoxylon and Daldinia; Further including: coding sequence (cds) identifiers, intron positions and length and predicted function of the protein product of the genes carrying one or two sister (stw)introns.
The nucleotide sequences of all the sister (stw)introns identified in fungi of the Hypoxylaceae family are given in supplementary text documents S1 to S4 (Supplementary Material online). Abbreviation: splinter, splicing intermediate of a [D1,2] stwintron. abbreviation: splinter, splicing intermediate of a [D1,2] stwintron
name	contig(s) Daldinia childiae	coordinates	scaffold (NCBI)	length (nt)	length internal	length external	phase	[A2,3]	% A/T	palindrome (10 nt)	SRA splinter	Accession no. Splinter	5' exon (last 15 nt)	3' exon (first 15 nt)	SRA (stw)intron	Accession no. cDNA		CO27-5 & EC38	E7406B	H.pulicicidum	A.stygium	CI-4A	Daldinia		ORF coordinates	Intron position	total no. Introns	no. AA coded	annotated function	protein family	paralogue genes
Dchc003A	VYXO01000003	c4907780-4907584	NA	197 nt	94 nt	103 nt	zero	YES	62.4 %	[2]			ATCATGCCTAGCAAT|ggtatgt	tag|GTCGATCCAGCGACC				absent	absent	absent	absent	absent	3 other Daldinia absent		c4908779-4905942	seven	eight	739 AA	GTP-ase or GTP-binding protein: Dynamin family. Possibly involved in vesicle trafficking	pfam00350 (pfam02212)	YES
name	contig(s) Daldinia EC12	coordinates	scaffold EC12 (NCBI)	length (nt)	length internal	length external	phase	[A2,3]	% A/T	palindrome (10 nt)	SRA splinter (EC12)	Accession no. Splinter	5' exon (last 15 nt)	3' exon (first 15 nt)	SRA sister stwintron (EC12)	Accession no.	Hypoxylon CI-4A	Hypoxylon CO27-5	Hypoxylon E7406B	Pyrenopolyporus hunteri	Daldinia childiae	Daldinia concentrica	Daldinia eschscholzii	Entonaema liquescens	ORF coordinates	Intron position	total no. Introns	no. AA coded	annotated function	protein family	paralogue genes
DECc253A	MDGZ01000253	253445-253645		201 nt	99 nt	102 nt	one	NO	64.2 %	[0]	none		TTCCATCATGCTGGG|ggtacgt	tag|ATGGAAAGAACCTCG	none		absent	absent	absent	absent	absent	absent	present [AKGB01000198]	absent (U2 intron)	252800-254151	two	three	343 AA	conserved protein of unknown function with DUF 1996 domain	pfam09362	YES
DECc262A	MDGZ01000262	58346-58525		180 nt	81 nt	99 nt	two	NO	67.2 %	[0]	none		GGACACAAACCCCTT|ggtacgt	tag|CAACGGCTGGGCAAA	SRR1798137.39877695		absent	absent	absent	absent	present	absent	present [AKGB01000420]	present	57818-59563	four	seven	396 AA	agmatinase (agmatine ureohydrolase): Arginase family	pfam00491	YES
DECc320A	MDGZ01000320	c27278-27103		176 nt	76 nt	100 nt	zero	NO	69.3 %	[1] atttcagaat	SRR1798137.41771971		GCGGCAAATTCACCT|ggtatgt	tag|ACTGGGAAAAAGCTG	SRR1798138.21649113		absent	absent	absent	absent	absent	absent	present [AKGB01000618]	absent	c27899-26722	two	three	292 AA	putative nucleic acid binding protein with an N-terminal RNA recognition motif (fission yeast protein Vip1)	pfam00076	NO
DECc413A	MDGZ01000413	159736-159924		189 nt	103 nt	86 nt	zero	NO	61.9 %	[1] attctagatt	none		GTTAGCACACGATAT|ggtacgt	cag|AACCAACCAAGTATT	none		no ortholog	no ortholog	no ortholog	absent	absent	absent	present [AKGB01000640]	present	158982-160237	four	five	227 AA	Glycosyl hydrolases family 11 protein: possible endo-1,4-beta-xylanase	pfam00457	YES
DECc498A	MDGZ01000304 & MDGZ01000498	1174-1348 (Cont304) & 79649-79824 (Cont498)		176 nt	77 nt	99 nt	one	NO	67.6 %	[1] attctagaat	SRR1798136.5904445		CTGGAGCTCCTCTTT|ggtacgt	tag|AACCAACCAAGTATT	SRR1798139.12700988		absent	absent	absent	absent	present	present	present [AKGB01000274]	absent	79126-79916 (Cont498)	one	one	204 AA	putative protein with acetyltransferase (GNAT) domain: N-Acyltransferase superfamily	pfam13508	NO
DECc501A	MDGZ01000501	c305-103		203 nt	105 nt	98 nt	zero	NO	61.1 %	[1] atttcagaat	SRR1798136.12090375		ATTGAGGAGGCTTTT|ggtatgt	tag|AGCGAGAAGGTTATT	SRR1798137.29705840		absent	absent	absent	absent	absent	absent	present [AKGB01000187]	absent	c991-1 (Cont501) plus c66426-65644 (Cont500) split in third intron	two	four	460 AA	putative Xaa-Pro aminopeptidase: Metallopeptidase family M24	pfam00557	NO
